# Supplementary material for: Public Interest and Accessibility of Telehealth in Japan: Retrospective Analysis Using Google Trends and National Surveillance
Source: JMIR Form Res. 2022 Sep 14;6(9):e36525. doi: 10.2196/36525 (PMC9520390; doi:10.2196/36525)
Supplement: Multimedia Appendix 1 [file formative_v6i9e36525_app1.xlsx]

## Sheet: Search_Term (google trend)
WEEK	CORONA	SHINGATA CORONA VIRUS	COVID-19		ENKAKU-IRYOU	ENKAKU-SHINRYOU	ONLINE-SHINRYOU
2020-03-01	38	3	<1		1	2	3
2020-03-08	34	2	<1		1	1	5
2020-03-15	28	2	<1		1	1	4
2020-03-22	40	2	<1		2	1	4
2020-03-29	75	6	<1		2	2	17
2020-04-05	100	6	<1		2	2	47
2020-04-12	91	7	<1		2	3	85
2020-04-19	76	13	<1		2	6	100
2020-04-26	51	2	<1		1	3	50
2020-05-03	45	2	<1		1	1	27
2020-05-10	34	1	<1		1	1	24
2020-05-17	25	1	<1		1	1	24
2020-05-24	25	1	<1		1	1	16
2020-05-31	23	1	<1		1	1	18
2020-06-07	18	1	<1		1	1	12
2020-06-14	18	1	<1		1	1	9
2020-06-21	17	1	<1		1	1	10
2020-06-28	25	1	<1		1	1	8
2020-07-05	29	1	<1		1	1	9
2020-07-12	38	1	<1		1	1	9
2020-07-19	43	1	<1		1	1	7
2020-07-26	55	1	<1		1	1	9
2020-08-02	49	1	<1		1	1	8
2020-08-09	34	1	<1		1	1	7
2020-08-16	30	1	<1		1	1	8
2020-08-23	26	1	<1		1	1	8
2020-08-30	20	1	<1		1	1	6
2020-09-06	17	<1	<1		1	1	8
2020-09-13	16	<1	<1		1	1	6
2020-09-20	14	<1	<1		1	1	5
2020-09-27	14	<1	<1		1	<1	7
2020-10-04	13	<1	<1		1	1	7
2020-10-11	14	<1	<1		1	1	10
2020-10-18	14	<1	<1		1	1	7
2020-10-25	14	<1	<1		1	<1	6
2020-11-01	16	<1	<1		1	1	6
2020-11-08	24	1	<1		1	1	6
2020-11-15	32	1	<1		1	1	6
2020-11-22	30	1	<1		1	1	5
2020-11-29	29	1	<1		1	1	6
2020-12-06	32	1	<1		<1	1	7
2020-12-13	32	1	<1		1	1	6
2020-12-20	32	1	<1		1	1	6
2020-12-27	32	1	<1		1	<1	5
2021-01-03	44	1	<1		1	<1	8
2021-01-10	39	1	<1		1	1	7
2021-01-17	35	1	<1		1	1	9
2021-01-24	27	1	<1		1	1	8
2021-01-31	23	1	<1		1	<1	8
2021-02-07	19	<1	<1		1	<1	7
2021-02-14	17	<1	<1		<1	<1	6
2021-02-21	15	<1	<1		1	1	7
2021-02-28	14	<1	<1		1	<1	5
2021-03-07	14	<1	<1		<1	<1	7
2021-03-14	14	<1	<1		<1	1	6
2021-03-21	16	<1	<1		1	<1	5
2021-03-28	20	<1	<1		<1	<1	7
2021-04-04	24	<1	<1		<1	1	5
2021-04-11	27	1	<1		1	1	5
2021-04-18	34	1	<1		1	1	6
2021-04-25	33	1	<1		1	1	6
2021-05-02	34	1	<1		1	<1	7
2021-05-09	40	1	<1		1	1	6
2021-05-16	33	1	<1		<1	<1	6
2021-05-23	29	1	<1		<1	1	6
2021-05-30	24	<1	<1		1	1	5
2021-06-06	21	<1	<1		1	1	7
2021-06-13	20	<1	<1		1	1	6
2021-06-20	20	<1	<1		1	1	5
2021-06-27	20	<1	<1		1	<1	6
2021-07-04	19	<1	<1		1	0	5
2021-07-11	22	<1	<1		1	<1	4
2021-07-18	21	<1	<1		<1	1	4
2021-07-25	32	<1	<1		1	<1	5
2021-08-01	39	1	<1		1	<1	7
2021-08-08	37	1	<1		1	<1	6
2021-08-15	50	1	<1		<1	<1	14
2021-08-22	45	1	<1		1	1	10
2021-08-29	38	1	<1		1	<1	8
2021-09-05	30	<1	<1		<1	1	6
2021-09-12	23	<1	<1		1	1	6
2021-09-19	19	<1	<1		<1	<1	4
2021-09-26	17	<1	<1		1	<1	5
